# Supplementary material for: Positive and relaxed selection on mitochondrial DNA in parasitic versus predatory mites
Source: Philos Trans R Soc Lond B Biol Sci. Author manuscript; Available in PMC 2026 Jun 4. (PMC13234816; doi:10.1098/rstb.2025.0083)
Supplement: SupplementalTables [file NIHMS2175573-supplement-SupplementalTables.xlsx]

## Sheet: TableS1
Table S1. Taxa used in this study.
Superorder	Order	Family	Species	Source	Accession	Lifestyle	Lifestyle Notes	Citations
Acariformes	Trombidiformes	Demodicidae	Demodex brevis	GenBank	KM114225	Parasite
Parasitiformes	Holothyrida	Allothyridae	Allothyrus sp.	GenBank	KC769586	Parasite	Technically a scavenger	Walter, D.E., Proctor, H.C. Feeding behaviour and phylogeny: observations on early derivative Acari. Exp Appl Acarol 22, 39–50 (1998). https://doi.org/10.1023/A:1006033407957
Parasitiformes	Ixodida	Agrasidae	Antricola mexicanus	GenBank	KC769591	Parasite
Parasitiformes	Ixodida	Agrasidae	Argas boueti	GenBank	KR907232	Parasite
Parasitiformes	Ixodida	Agrasidae	Argas striatus	GenBank	KR907242	Parasite
Parasitiformes	Ixodida	Agrasidae	Argas walkerae	GenBank	KJ133584	Parasite
Parasitiformes	Ixodida	Agrasidae	Ornithodoros brasiliensis	GenBank	KC769593	Parasite
Parasitiformes	Ixodida	Agrasidae	Ornithodoros capensis	GenBank	KR907245	Parasite
Parasitiformes	Ixodida	Agrasidae	Ornithodoros hermsi	GenBank	MF818032	Parasite
Parasitiformes	Ixodida	Agrasidae	Ornithodoros kalahariensis	GenBank	KJ133598	Parasite
Parasitiformes	Ixodida	Agrasidae	Ornithodoros sonrai	GenBank	MF818026	Parasite
Parasitiformes	Ixodida	Agrasidae	Ornithodoros waterbergensis	GenBank	KR907251	Parasite
Parasitiformes	Ixodida	Agrasidae	Ornithodoros zumpti	GenBank	KR907254	Parasite
Parasitiformes	Ixodida	Ixodidae	Amblyomma fimbriatum	GenBank	JN863730	Parasite
Parasitiformes	Ixodida	Ixodidae	Archaeocroton sphenodonti	GenBank	JN863731	Parasite
Parasitiformes	Ixodida	Ixodidae	Boophilus australis	GenBank	KC503255	Parasite
Parasitiformes	Ixodida	Ixodidae	Bothriocroton concolor	GenBank	JN863727	Parasite
Parasitiformes	Ixodida	Ixodidae	Dermacentor silvarum	GenBank	KP258209	Parasite
Parasitiformes	Ixodida	Ixodidae	Haemaphysalis japonica	GenBank	MG253031	Parasite
Parasitiformes	Ixodida	Ixodidae	Hyalomma asiaticum	GenBank	MF101817	Parasite
Parasitiformes	Ixodida	Ixodidae	Ixodes pavlovskyi	GenBank	KJ000060	Parasite
Parasitiformes	Ixodida	Ixodidae	Ixodes tasmani	GenBank	MH043269	Parasite
Parasitiformes	Ixodida	Ixodidae	Rhipicephalus turanicus	GenBank	KY996841	Parasite
Parasitiformes	Ixodida	Ixodidae	Robertsicus elaphensis	GenBank	JN863729	Parasite
Parasitiformes	Ixodida	Nutalliellidae	Nuttalliella namaqua	GenBank	JQ665719	Parasite
Parasitiformes	Mesostigmata	Blattisociidae	Blattisocius keegani	GenBank	MH120211	Predatory
Parasitiformes	Mesostigmata	Blattisociidae	Blattisocius tarsalis	GenBank	MK270529	Predatory
Parasitiformes	Mesostigmata	Dermanyssidae	Dermanyssus gallinae	GenBank	NC_054303	Parasite
Parasitiformes	Mesostigmata	Diplogyniidae	Microdiplogynium sp.	GenBank	MK270523	Parasite	close associations with arthropods, but not direct parasites	Seeman, O. D., & Miranda, R. J. (2024). A new genus and species of Diplogyniidae (Acari: Mesostigmata: Celaenopsoidea) from the mammoth wasp Aelocampsomeris variegata (Fabricius) (Hymenoptera: Scoliidae) in Panama. International Journal of Acarology, 51(1), 25–33. https://doi.org/10.1080/01647954.2024.2427672
Parasitiformes	Mesostigmata	Diplogyniidae	Quadristernoseta cf. intermedia	GenBank	MK270521	Parasite
Parasitiformes	Mesostigmata	Diplogyniidae	Quadristernoseta cf. longigynium	GenBank	MK270522	Parasite
Parasitiformes	Mesostigmata	Laelapidae	Coleolaelaps cf. liui	GenBank	MK270524	Predatory
Parasitiformes	Mesostigmata	Laelapidae	Cosmolaelaps vacuus	GenBank	MN622245	Predatory
Parasitiformes	Mesostigmata	Laelapidae	Gaeolaelaps aculeifer	GenBank	MN622222	Predatory
Parasitiformes	Mesostigmata	Laelapidae	Gromphadorholaelaps schaeferi	SRA_RNAseq	SRR18036333	Parasite	symbiosis with cockroach but not parasite	Yoder, J. A., Benoit, J. B., Hedges, B. Z., Jajack, A. J., & Zettler, L. W. (2012). Madagascar hissing cockroach mite, Gromphadorholaelaps schaeferi, prevents fungal infection in its cockroach host: evidence for a mutualistic symbiosis. International Journal of Acarology, 38(5), 427–435. https://doi.org/10.1080/01647954.2012.662248
Parasitiformes	Mesostigmata	Laelapidae	Hypoaspis linteyini	GenBank	MK270530	Predatory
Parasitiformes	Mesostigmata	Laelapidae	Pneumolaelaps niutirani	SRA_RNAseq	SRR10269756	Parasite	feeding on exudates	Felden, A., Baty, J.W., Bulgarella, M. et al. Viral and fungal pathogens associated with Pneumolaelaps niutirani (Acari: Laelapidae): a mite found in diseased nests of Vespula wasps. Insect. Soc. 67, 83–93 (2020). https://doi.org/10.1007/s00040-019-00730-y
Parasitiformes	Mesostigmata	Laelapidae	Stratiolaelaps scimitus	GenBank	MK912042	Predatory
Parasitiformes	Mesostigmata	Macrochelidae	Macrocheles glaber	GenBank	NC_046025	Predatory
Parasitiformes	Mesostigmata	Macrochelidae	Macrocheles muscaedomesticae	GenBank	NC_046026	Predatory
Parasitiformes	Mesostigmata	Macrochelidae	Macrocheles nataliae	GenBank	MK270527	Predatory
Parasitiformes	Mesostigmata	Ologamasidae	Stylochyrus rarior	GenBank	GQ927176	Parasite	symbiotic association for dispersal	Swofford AL. 2010. Coevolutionary analysis of Appalachian Xystodesmid millipedes and their symbiotic Mesostigmatid mites. Master's Thesis, Eastern Carolina University, USA, http://hdl.handle.net/10342/2730
Parasitiformes	Mesostigmata	Parasitidae	Parasitus wandunqingi	GenBank	MK270528	Parasite	most free living	Yang H, Dong W, Chen T. 2021. The Complete Mitochondrial Genome of Parasitus Fimetorum (Parasitiformes: Parasitidae) and Phylogenetic Relationship of Parasitiformes. Research Square Preprint. https://doi.org/10.21203/rs.3.rs-1056107/v1
Parasitiformes	Mesostigmata	Phytoseiidae	Amblyseius eharai	New		Predatory
Parasitiformes	Mesostigmata	Phytoseiidae	Amblyseius orientalis	New		Predatory
Parasitiformes	Mesostigmata	Phytoseiidae	Amblyseius swirskii	GenBank	MW729377	Predatory
Parasitiformes	Mesostigmata	Phytoseiidae	Amblyseius tsugawai	GenBank	MW729376	Predatory
Parasitiformes	Mesostigmata	Phytoseiidae	Euseius nicholsi	GenBank	KM999989	Predatory
Parasitiformes	Mesostigmata	Phytoseiidae	Metaseiulus occidentalis	GenBank	EF221760	Predatory
Parasitiformes	Mesostigmata	Phytoseiidae	Neoseiulus barkeri	New		Predatory
Parasitiformes	Mesostigmata	Phytoseiidae	Neoseiulus californicus	New		Predatory
Parasitiformes	Mesostigmata	Phytoseiidae	Neoseiulus womersleyi	GenBank	MW762685	Predatory
Parasitiformes	Mesostigmata	Phytoseiidae	Phytoseiulus macropilis	SRA_RNAseq	SRR13571394	Predatory
Parasitiformes	Mesostigmata	Phytoseiidae	Phytoseiulus persimilis	GenBank	GQ222414	Predatory
Parasitiformes	Mesostigmata	Rhinonyssidae	Ptilonyssus chloris	GenBank	MN557819	Parasite
Parasitiformes	Mesostigmata	Rhinonyssidae	Tinaminyssus melloi	GenBank	MN557820	Parasite
Parasitiformes	Mesostigmata	Varroidae	Varroa destructor	GenBank	NC_004454	Parasite
Parasitiformes	Mesostigmata	Varroidae	Varroa jacobsoni	TSA	GETM01	Parasite

## Sheet: TableS2
Table S2. Pairwise breakpoint distance for gene rearrangements based on all mt genes. Bold species/numbers indicate phytoseiids, with phyoseiid-specific breakpoints outlined. Species/numbers in red indicate predatory mites. Shading indicates level of gene rearrangements.
			1	2	3	4	5	6	7	8	9	10	11	12	13	14	15	16	17	18	19	20	21	22	23	24	25	26	27	28	29	30	31	32	33	34	35	36	37	38	39	40	41	42	43	44	45	46	47
Number	Species	Accession
1	Stylochyrus rarior	GQ927176		11	11	12	11	5	11	5	5	5	5	5	5	18	15	5	5	5	5	5	15	16	5	5	15	5	22	5	5	5	18	15	5	14	19	17	18	14	17	23	33	34	32	17	14	10	15
2	Bothriocroton concolor	JN863727	11		0	2	0	9	0	9	9	9	9	9	9	17	5	9	9	9	9	9	5	9	9	9	5	9	25	9	9	9	19	18	9	19	20	16	21	19	18	25	33	34	32	18	15	14	17
3	Robertsicus elaphensis	JN863729	11	0		2	0	9	0	9	9	9	9	9	9	17	5	9	9	9	9	9	5	9	9	9	5	9	25	9	9	9	19	18	9	19	20	16	21	19	18	25	33	34	32	18	15	14	17
4	Aponomma fimbriatum	JN863730	12	2	2		2	11	2	11	11	11	11	11	11	19	7	11	11	11	11	11	7	10	11	11	7	11	25	11	11	11	19	20	11	19	20	18	21	20	20	25	33	34	32	20	16	16	17
5	Archaeocroton sphenodonti	JN863731	11	0	0	2		9	0	9	9	9	9	9	9	17	5	9	9	9	9	9	5	9	9	9	5	9	25	9	9	9	19	18	9	19	20	16	21	19	18	25	33	34	32	18	15	14	17
6	Nuttalliella namaqua	JQ665719	5	9	9	11	9		9	0	0	0	0	0	0	15	13	0	0	0	0	0	13	15	0	0	13	0	21	0	0	0	17	10	0	16	18	15	19	16	15	22	33	34	32	15	11	5	13
7	Rhipicephalus australis	KC503255	11	0	0	2	0	9		9	9	9	9	9	9	17	5	9	9	9	9	9	5	9	9	9	5	9	25	9	9	9	19	18	9	19	20	16	21	19	18	25	33	34	32	18	15	14	17
8	Allothyrus spLamington	KC769586	5	9	9	11	9	0	9		0	0	0	0	0	15	13	0	0	0	0	0	13	15	0	0	13	0	21	0	0	0	17	10	0	16	18	15	19	16	15	22	33	34	32	15	11	5	13
9	Antricola mexicanus	KC769591	5	9	9	11	9	0	9	0		0	0	0	0	15	13	0	0	0	0	0	13	15	0	0	13	0	21	0	0	0	17	10	0	16	18	15	19	16	15	22	33	34	32	15	11	5	13
10	Ornithodoros brasiliensis	KC769593	5	9	9	11	9	0	9	0	0		0	0	0	15	13	0	0	0	0	0	13	15	0	0	13	0	21	0	0	0	17	10	0	16	18	15	19	16	15	22	33	34	32	15	11	5	13
11	Ixodes pavlovskyi	KJ000060	5	9	9	11	9	0	9	0	0	0		0	0	15	13	0	0	0	0	0	13	15	0	0	13	0	21	0	0	0	17	10	0	16	18	15	19	16	15	22	33	34	32	15	11	5	13
12	Argas walkerae	KJ133584	5	9	9	11	9	0	9	0	0	0	0		0	15	13	0	0	0	0	0	13	15	0	0	13	0	21	0	0	0	17	10	0	16	18	15	19	16	15	22	33	34	32	15	11	5	13
13	Ornithodoros kalahariensis	KJ133598	5	9	9	11	9	0	9	0	0	0	0	0		15	13	0	0	0	0	0	13	15	0	0	13	0	21	0	0	0	17	10	0	16	18	15	19	16	15	22	33	34	32	15	11	5	13
14	Demodex brevis	KM114225	18	17	17	19	17	15	17	15	15	15	15	15	15		20	15	15	15	15	15	20	21	15	15	20	15	30	15	15	15	24	21	15	24	25	21	24	23	23	28	33	34	33	24	19	18	19
15	Dermacentor silvarum	KP258209	15	5	5	7	5	13	5	13	13	13	13	13	13	20		13	13	13	13	13	0	4	13	13	0	13	27	13	13	13	20	20	13	23	21	15	23	21	20	24	34	34	33	18	17	16	20
16	Chiropterargas boueti	KR907232	5	9	9	11	9	0	9	0	0	0	0	0	0	15	13		0	0	0	0	13	15	0	0	13	0	21	0	0	0	17	10	0	16	18	15	19	16	15	22	33	34	32	15	11	5	13
17	Navis striatus	KR907242	5	9	9	11	9	0	9	0	0	0	0	0	0	15	13	0		0	0	0	13	15	0	0	13	0	21	0	0	0	17	10	0	16	18	15	19	16	15	22	33	34	32	15	11	5	13
18	Alectorobius capensis	KR907245	5	9	9	11	9	0	9	0	0	0	0	0	0	15	13	0	0		0	0	13	15	0	0	13	0	21	0	0	0	17	10	0	16	18	15	19	16	15	22	33	34	32	15	11	5	13
19	Ornithodoros waterbergensis	KR907251	5	9	9	11	9	0	9	0	0	0	0	0	0	15	13	0	0	0		0	13	15	0	0	13	0	21	0	0	0	17	10	0	16	18	15	19	16	15	22	33	34	32	15	11	5	13
20	Ornithodoros zumpti	KR907254	5	9	9	11	9	0	9	0	0	0	0	0	0	15	13	0	0	0	0		13	15	0	0	13	0	21	0	0	0	17	10	0	16	18	15	19	16	15	22	33	34	32	15	11	5	13
21	Rhipicephalus turanicus	KY996841	15	5	5	7	5	13	5	13	13	13	13	13	13	20	0	13	13	13	13	13		4	13	13	0	13	27	13	13	13	20	20	13	23	21	15	23	21	20	24	34	34	33	18	17	16	20
22	Hyalomma asiaticum	MF101817	16	9	9	10	9	15	9	15	15	15	15	15	15	21	4	15	15	15	15	15	4		15	15	4	15	28	15	15	15	19	22	15	24	20	17	23	22	22	24	34	34	33	20	18	18	21
23	Ornithodoros sonrai	MF818026	5	9	9	11	9	0	9	0	0	0	0	0	0	15	13	0	0	0	0	0	13	15		0	13	0	21	0	0	0	17	10	0	16	18	15	19	16	15	22	33	34	32	15	11	5	13
24	Ornithodoros hermsi	MF818032	5	9	9	11	9	0	9	0	0	0	0	0	0	15	13	0	0	0	0	0	13	15	0		13	0	21	0	0	0	17	10	0	16	18	15	19	16	15	22	33	34	32	15	11	5	13
25	Haemaphysalis japonica	MG253031	15	5	5	7	5	13	5	13	13	13	13	13	13	20	0	13	13	13	13	13	0	4	13	13		13	27	13	13	13	20	20	13	23	21	15	23	21	20	24	34	34	33	18	17	16	20
26	Ixodes tasmani	MH043269	5	9	9	11	9	0	9	0	0	0	0	0	0	15	13	0	0	0	0	0	13	15	0	0	13		21	0	0	0	17	10	0	16	18	15	19	16	15	22	33	34	32	15	11	5	13
27	Blattisocius keegani	MH120211	22	25	25	25	25	21	25	21	21	21	21	21	21	30	27	21	21	21	21	21	27	28	21	21	27	21		21	21	21	25	24	21	13	26	24	26	24	23	25	33	34	34	21	26	21	23
28	Quadristernoseta intermedia	MK270521	5	9	9	11	9	0	9	0	0	0	0	0	0	15	13	0	0	0	0	0	13	15	0	0	13	0	21		0	0	17	10	0	16	18	15	19	16	15	22	33	34	32	15	11	5	13
29	Quadristernoseta longigynium	MK270522	5	9	9	11	9	0	9	0	0	0	0	0	0	15	13	0	0	0	0	0	13	15	0	0	13	0	21	0		0	17	10	0	16	18	15	19	16	15	22	33	34	32	15	11	5	13
30	Microdiplogynium sp	MK270523	5	9	9	11	9	0	9	0	0	0	0	0	0	15	13	0	0	0	0	0	13	15	0	0	13	0	21	0	0		17	10	0	16	18	15	19	16	15	22	33	34	32	15	11	5	13
31	Coleolaelaps liui	MK270524	18	19	19	19	19	17	19	17	17	17	17	17	17	24	20	17	17	17	17	17	20	19	17	17	20	17	25	17	17	17		20	17	22	3	18	19	19	19	21	34	34	31	18	20	17	20
32	Macrocheles nataliae	MK270527	15	18	18	20	18	10	18	10	10	10	10	10	10	21	20	10	10	10	10	10	20	22	10	10	20	10	24	10	10	10	20		10	22	20	19	23	20	16	23	33	34	32	19	11	5	19
33	Parasitus wangdunqingi	MK270528	5	9	9	11	9	0	9	0	0	0	0	0	0	15	13	0	0	0	0	0	13	15	0	0	13	0	21	0	0	0	17	10		16	18	15	19	16	15	22	33	34	32	15	11	5	13
34	Blattisocius tarsalis	MK270529	14	19	19	19	19	16	19	16	16	16	16	16	16	24	23	16	16	16	16	16	23	24	16	16	23	16	13	16	16	16	22	22	16		23	20	21	18	20	23	32	33	32	20	23	19	18
35	Hypoaspis linteyini	MK270530	19	20	20	20	20	18	20	18	18	18	18	18	18	25	21	18	18	18	18	18	21	20	18	18	21	18	26	18	18	18	3	20	18	23		19	20	20	20	22	34	34	31	19	20	17	21
36	Stratiolaelaps scimitus	MK912042	17	16	16	18	16	15	16	15	15	15	15	15	15	21	15	15	15	15	15	15	15	17	15	15	15	15	24	15	15	15	18	19	15	20	19		23	19	16	19	33	32	33	10	17	15	19
37	Ptilonyssus chloris	MN557819	18	21	21	21	21	19	21	19	19	19	19	19	19	24	23	19	19	19	19	19	23	23	19	19	23	19	26	19	19	19	19	23	19	21	20	23		8	16	25	34	35	33	23	23	20	22
38	Tinaminyssus melloi	MN557820	14	19	19	20	19	16	19	16	16	16	16	16	16	23	21	16	16	16	16	16	21	22	16	16	21	16	24	16	16	16	19	20	16	18	20	19	8		12	24	34	35	33	19	21	17	20
39	Gaeolaelaps aculeifer	MN622222	17	18	18	20	18	15	18	15	15	15	15	15	15	23	20	15	15	15	15	15	20	22	15	15	20	15	23	15	15	15	19	16	15	20	20	16	16	12		19	34	34	33	14	20	15	20
40	Cosmolaelaps vacuus	MN622245	23	25	25	25	25	22	25	22	22	22	22	22	22	28	24	22	22	22	22	22	24	24	22	22	24	22	25	22	22	22	21	23	22	23	22	19	25	24	19		33	32	32	18	25	22	24
41	Amblyseius tsugawai	MW729376	33	33	33	33	33	33	33	33	33	33	33	33	33	33	34	33	33	33	33	33	34	34	33	33	34	33	33	33	33	33	34	33	33	32	34	33	34	34	34	33		19	29	34	33	33	32
42	Amblyseius swirskii	MW729377	34	34	34	34	34	34	34	34	34	34	34	34	34	34	34	34	34	34	34	34	34	34	34	34	34	34	34	34	34	34	34	34	34	33	34	32	35	35	34	32	19		30	33	34	34	33
43	Neoseiulus womersleyi	MW762685	32	32	32	32	32	32	32	32	32	32	32	32	32	33	33	32	32	32	32	32	33	33	32	32	33	32	34	32	32	32	31	32	32	32	31	33	33	33	33	32	29	30		33	33	32	33
44	Varroa destructor	NC_4454	17	18	18	20	18	15	18	15	15	15	15	15	15	24	18	15	15	15	15	15	18	20	15	15	18	15	21	15	15	15	18	19	15	20	19	10	23	19	14	18	34	33	33		20	15	20
45	Macrocheles glaber	NC_46025	14	15	15	16	15	11	15	11	11	11	11	11	11	19	17	11	11	11	11	11	17	18	11	11	17	11	26	11	11	11	20	11	11	23	20	17	23	21	20	25	33	34	33	20		6	20
46	Macrocheles muscaedomesticae	NC_46026	10	14	14	16	14	5	14	5	5	5	5	5	5	18	16	5	5	5	5	5	16	18	5	5	16	5	21	5	5	5	17	5	5	19	17	15	20	17	15	22	33	34	32	15	6		16
47	Dermanyssus gallinae	NC_54303	15	17	17	17	17	13	17	13	13	13	13	13	13	19	20	13	13	13	13	13	20	21	13	13	20	13	23	13	13	13	20	19	13	18	21	19	22	20	20	24	32	33	33	20	20	16
48	Phytoseiulus persimilis	GQ222414	31	31	31	31	31	31	31	31	31	31	31	31	31	32	33	31	31	31	31	31	33	33	31	31	33	31	32	31	31	31	31	31	31	30	31	32	32	32	32	32	20	27	24	32	32	31	31
49	Amblyseius eharai	NEW	36	36	36	36	36	36	36	36	36	36	36	36	36	36	36	36	36	36	36	36	36	36	36	36	36	36	34	36	36	36	34	35	36	35	34	32	37	37	34	34	33	31	35	33	35	35	35
50	Neoseiulus barkeri	NEW	31	31	31	31	31	30	31	30	30	30	30	30	30	32	33	30	30	30	30	30	33	33	30	30	33	30	32	30	30	30	31	30	30	31	31	33	32	32	32	32	27	29	15	33	32	30	31
51	Amblyseius orientalis	NEW	35	35	35	35	35	35	35	35	35	35	35	35	35	35	34	35	35	35	35	35	34	34	35	35	34	35	35	35	35	35	34	35	35	34	35	34	35	36	35	35	24	31	29	34	35	35	34
52	Neoseiulus californicus	NEW	34	34	34	34	34	34	34	34	34	34	34	34	34	34	35	34	34	34	34	34	35	35	34	34	35	34	34	34	34	34	35	34	34	33	35	34	34	34	35	35	13	22	31	35	34	34	33
53	Limulus polyphemus (ancestral)	NC_3057	8	10	10	12	10	3	10	3	3	3	3	3	3	16	14	3	3	3	3	3	14	16	3	3	14	3	22	3	3	3	17	12	3	17	18	16	19	16	16	23	33	34	32	16	14	8	14
[truncated: 6 more columns]

## Sheet: TableS3
Table S3. Pairwise breakpoint distance for gene rearrangements based on mt protein-coding genes. Bold species/numbers indicate phytoseiids, with phyoseiid-specific breakpoints outlined. Species/numbers in red indicate predatory mites. Shading indicates level of gene rearrangements.
			1	2	3	4	5	6	7	8	9	10	11	12	13	14	15	16	17	18	19	20	21	22	23	24	25	26	27	28	29	30	31	32	33	34	35	36	37	38	39	40	41	42	43	44	45	46	47
Number	Species	Accession
1	Stylochyrus rarior	GQ927176		4	4	4	4	0	4	0	0	0	0	0	0	0	4	0	0	0	0	0	4	4	0	0	4	0	7	0	0	0	3	1	0	7	3	4	0	0	0	2	11	11	7	0	1	1	3
2	Bothriocroton concolor	JN863727	4		0	0	0	4	0	4	4	4	4	4	4	4	0	4	4	4	4	4	0	0	4	4	0	4	6	4	4	4	4	5	4	7	4	4	4	4	4	4	11	11	9	4	5	5	5
3	Robertsicus elaphensis	JN863729	4	0		0	0	4	0	4	4	4	4	4	4	4	0	4	4	4	4	4	0	0	4	4	0	4	6	4	4	4	4	5	4	7	4	4	4	4	4	4	11	11	9	4	5	5	5
4	Aponomma fimbriatum	JN863730	4	0	0		0	4	0	4	4	4	4	4	4	4	0	4	4	4	4	4	0	0	4	4	0	4	6	4	4	4	4	5	4	7	4	4	4	4	4	4	11	11	9	4	5	5	5
5	Archaeocroton sphenodonti	JN863731	4	0	0	0		4	0	4	4	4	4	4	4	4	0	4	4	4	4	4	0	0	4	4	0	4	6	4	4	4	4	5	4	7	4	4	4	4	4	4	11	11	9	4	5	5	5
6	Nuttalliella namaqua	JQ665719	0	4	4	4	4		4	0	0	0	0	0	0	0	4	0	0	0	0	0	4	4	0	0	4	0	7	0	0	0	3	1	0	7	3	4	0	0	0	2	11	11	7	0	1	1	3
7	Rhipicephalus australis	KC503255	4	0	0	0	0	4		4	4	4	4	4	4	4	0	4	4	4	4	4	0	0	4	4	0	4	6	4	4	4	4	5	4	7	4	4	4	4	4	4	11	11	9	4	5	5	5
8	Allothyrus spLamington	KC769586	0	4	4	4	4	0	4		0	0	0	0	0	0	4	0	0	0	0	0	4	4	0	0	4	0	7	0	0	0	3	1	0	7	3	4	0	0	0	2	11	11	7	0	1	1	3
9	Antricola mexicanus	KC769591	0	4	4	4	4	0	4	0		0	0	0	0	0	4	0	0	0	0	0	4	4	0	0	4	0	7	0	0	0	3	1	0	7	3	4	0	0	0	2	11	11	7	0	1	1	3
10	Ornithodoros brasiliensis	KC769593	0	4	4	4	4	0	4	0	0		0	0	0	0	4	0	0	0	0	0	4	4	0	0	4	0	7	0	0	0	3	1	0	7	3	4	0	0	0	2	11	11	7	0	1	1	3
11	Ixodes pavlovskyi	KJ000060	0	4	4	4	4	0	4	0	0	0		0	0	0	4	0	0	0	0	0	4	4	0	0	4	0	7	0	0	0	3	1	0	7	3	4	0	0	0	2	11	11	7	0	1	1	3
12	Argas walkerae	KJ133584	0	4	4	4	4	0	4	0	0	0	0		0	0	4	0	0	0	0	0	4	4	0	0	4	0	7	0	0	0	3	1	0	7	3	4	0	0	0	2	11	11	7	0	1	1	3
13	Ornithodoros kalahariensis	KJ133598	0	4	4	4	4	0	4	0	0	0	0	0		0	4	0	0	0	0	0	4	4	0	0	4	0	7	0	0	0	3	1	0	7	3	4	0	0	0	2	11	11	7	0	1	1	3
14	Demodex brevis	KM114225	0	4	4	4	4	0	4	0	0	0	0	0	0		4	0	0	0	0	0	4	4	0	0	4	0	7	0	0	0	3	1	0	7	3	4	0	0	0	2	11	11	7	0	1	1	3
15	Dermacentor silvarum	KP258209	4	0	0	0	0	4	0	4	4	4	4	4	4	4		4	4	4	4	4	0	0	4	4	0	4	6	4	4	4	4	5	4	7	4	4	4	4	4	4	11	11	9	4	5	5	5
16	Chiropterargas boueti	KR907232	0	4	4	4	4	0	4	0	0	0	0	0	0	0	4		0	0	0	0	4	4	0	0	4	0	7	0	0	0	3	1	0	7	3	4	0	0	0	2	11	11	7	0	1	1	3
17	Navis striatus	KR907242	0	4	4	4	4	0	4	0	0	0	0	0	0	0	4	0		0	0	0	4	4	0	0	4	0	7	0	0	0	3	1	0	7	3	4	0	0	0	2	11	11	7	0	1	1	3
18	Alectorobius capensis	KR907245	0	4	4	4	4	0	4	0	0	0	0	0	0	0	4	0	0		0	0	4	4	0	0	4	0	7	0	0	0	3	1	0	7	3	4	0	0	0	2	11	11	7	0	1	1	3
19	Ornithodoros waterbergensis	KR907251	0	4	4	4	4	0	4	0	0	0	0	0	0	0	4	0	0	0		0	4	4	0	0	4	0	7	0	0	0	3	1	0	7	3	4	0	0	0	2	11	11	7	0	1	1	3
20	Ornithodoros zumpti	KR907254	0	4	4	4	4	0	4	0	0	0	0	0	0	0	4	0	0	0	0		4	4	0	0	4	0	7	0	0	0	3	1	0	7	3	4	0	0	0	2	11	11	7	0	1	1	3
21	Rhipicephalus turanicus	KY996841	4	0	0	0	0	4	0	4	4	4	4	4	4	4	0	4	4	4	4	4		0	4	4	0	4	6	4	4	4	4	5	4	7	4	4	4	4	4	4	11	11	9	4	5	5	5
22	Hyalomma asiaticum	MF101817	4	0	0	0	0	4	0	4	4	4	4	4	4	4	0	4	4	4	4	4	0		4	4	0	4	6	4	4	4	4	5	4	7	4	4	4	4	4	4	11	11	9	4	5	5	5
23	Ornithodoros sonrai	MF818026	0	4	4	4	4	0	4	0	0	0	0	0	0	0	4	0	0	0	0	0	4	4		0	4	0	7	0	0	0	3	1	0	7	3	4	0	0	0	2	11	11	7	0	1	1	3
24	Ornithodoros hermsi	MF818032	0	4	4	4	4	0	4	0	0	0	0	0	0	0	4	0	0	0	0	0	4	4	0		4	0	7	0	0	0	3	1	0	7	3	4	0	0	0	2	11	11	7	0	1	1	3
25	Haemaphysalis japonica	MG253031	4	0	0	0	0	4	0	4	4	4	4	4	4	4	0	4	4	4	4	4	0	0	4	4		4	6	4	4	4	4	5	4	7	4	4	4	4	4	4	11	11	9	4	5	5	5
26	Ixodes tasmani	MH043269	0	4	4	4	4	0	4	0	0	0	0	0	0	0	4	0	0	0	0	0	4	4	0	0	4		7	0	0	0	3	1	0	7	3	4	0	0	0	2	11	11	7	0	1	1	3
27	Blattisocius keegani	MH120211	7	6	6	6	6	7	6	7	7	7	7	7	7	7	6	7	7	7	7	7	6	6	7	7	6	7		7	7	7	7	8	7	3	7	6	7	7	7	7	11	11	9	7	8	8	7
28	Quadristernoseta intermedia	MK270521	0	4	4	4	4	0	4	0	0	0	0	0	0	0	4	0	0	0	0	0	4	4	0	0	4	0	7		0	0	3	1	0	7	3	4	0	0	0	2	11	11	7	0	1	1	3
29	Quadristernoseta longigynium	MK270522	0	4	4	4	4	0	4	0	0	0	0	0	0	0	4	0	0	0	0	0	4	4	0	0	4	0	7	0		0	3	1	0	7	3	4	0	0	0	2	11	11	7	0	1	1	3
30	Microdiplogynium sp	MK270523	0	4	4	4	4	0	4	0	0	0	0	0	0	0	4	0	0	0	0	0	4	4	0	0	4	0	7	0	0		3	1	0	7	3	4	0	0	0	2	11	11	7	0	1	1	3
31	Coleolaelaps liui	MK270524	3	4	4	4	4	3	4	3	3	3	3	3	3	3	4	3	3	3	3	3	4	4	3	3	4	3	7	3	3	3		4	3	7	0	5	3	3	3	3	10	10	7	3	4	4	3
32	Macrocheles nataliae	MK270527	1	5	5	5	5	1	5	1	1	1	1	1	1	1	5	1	1	1	1	1	5	5	1	1	5	1	8	1	1	1	4		1	8	4	5	1	1	1	3	11	11	7	1	0	0	4
33	Parasitus wangdunqingi	MK270528	0	4	4	4	4	0	4	0	0	0	0	0	0	0	4	0	0	0	0	0	4	4	0	0	4	0	7	0	0	0	3	1		7	3	4	0	0	0	2	11	11	7	0	1	1	3
34	Blattisocius tarsalis	MK270529	7	7	7	7	7	7	7	7	7	7	7	7	7	7	7	7	7	7	7	7	7	7	7	7	7	7	3	7	7	7	7	8	7		7	5	7	7	7	7	11	11	9	7	8	8	7
35	Hypoaspis linteyini	MK270530	3	4	4	4	4	3	4	3	3	3	3	3	3	3	4	3	3	3	3	3	4	4	3	3	4	3	7	3	3	3	0	4	3	7		5	3	3	3	3	10	10	7	3	4	4	3
36	Stratiolaelaps scimitus	MK912042	4	4	4	4	4	4	4	4	4	4	4	4	4	4	4	4	4	4	4	4	4	4	4	4	4	4	6	4	4	4	5	5	4	5	5		4	4	4	4	11	11	9	4	5	5	5
37	Ptilonyssus chloris	MN557819	0	4	4	4	4	0	4	0	0	0	0	0	0	0	4	0	0	0	0	0	4	4	0	0	4	0	7	0	0	0	3	1	0	7	3	4		0	0	2	11	11	7	0	1	1	3
38	Tinaminyssus melloi	MN557820	0	4	4	4	4	0	4	0	0	0	0	0	0	0	4	0	0	0	0	0	4	4	0	0	4	0	7	0	0	0	3	1	0	7	3	4	0		0	2	11	11	7	0	1	1	3
39	Gaeolaelaps aculeifer	MN622222	0	4	4	4	4	0	4	0	0	0	0	0	0	0	4	0	0	0	0	0	4	4	0	0	4	0	7	0	0	0	3	1	0	7	3	4	0	0		2	11	11	7	0	1	1	3
40	Cosmolaelaps vacuus	MN622245	2	4	4	4	4	2	4	2	2	2	2	2	2	2	4	2	2	2	2	2	4	4	2	2	4	2	7	2	2	2	3	3	2	7	3	4	2	2	2		11	11	6	2	3	3	2
41	Amblyseius tsugawai	MW729376	11	11	11	11	11	11	11	11	11	11	11	11	11	11	11	11	11	11	11	11	11	11	11	11	11	11	11	11	11	11	10	11	11	11	10	11	11	11	11	11		2	10	11	11	11	11
42	Amblyseius swirskii	MW729377	11	11	11	11	11	11	11	11	11	11	11	11	11	11	11	11	11	11	11	11	11	11	11	11	11	11	11	11	11	11	10	11	11	11	10	11	11	11	11	11	2		10	11	11	11	11
43	Neoseiulus womersleyi	MW762685	7	9	9	9	9	7	9	7	7	7	7	7	7	7	9	7	7	7	7	7	9	9	7	7	9	7	9	7	7	7	7	7	7	9	7	9	7	7	7	6	10	10		7	7	7	6
44	Varroa destructor	NC_4454	0	4	4	4	4	0	4	0	0	0	0	0	0	0	4	0	0	0	0	0	4	4	0	0	4	0	7	0	0	0	3	1	0	7	3	4	0	0	0	2	11	11	7		1	1	3
45	Macrocheles glaber	NC_46025	1	5	5	5	5	1	5	1	1	1	1	1	1	1	5	1	1	1	1	1	5	5	1	1	5	1	8	1	1	1	4	0	1	8	4	5	1	1	1	3	11	11	7	1		0	4
46	Macrocheles muscaedomesticae	NC_46026	1	5	5	5	5	1	5	1	1	1	1	1	1	1	5	1	1	1	1	1	5	5	1	1	5	1	8	1	1	1	4	0	1	8	4	5	1	1	1	3	11	11	7	1	0		4
47	Dermanyssus gallinae	NC_54303	3	5	5	5	5	3	5	3	3	3	3	3	3	3	5	3	3	3	3	3	5	5	3	3	5	3	7	3	3	3	3	4	3	7	3	5	3	3	3	2	11	11	6	3	4	4
48	Phytoseiulus persimilis	GQ222414	9	9	9	9	9	9	9	9	9	9	9	9	9	9	9	9	9	9	9	9	9	9	9	9	9	9	10	9	9	9	8	9	9	10	8	9	9	9	9	9	4	5	10	9	9	9	9
49	Amblyseius eharai	NEW	12	12	12	12	12	12	12	12	12	12	12	12	12	12	12	12	12	12	12	12	12	12	12	12	12	12	12	12	12	12	12	12	12	11	12	11	12	12	12	12	12	12	12	12	12	12	12
50	Neoseiulus barkeri	NEW	10	10	10	10	10	10	10	10	10	10	10	10	10	10	10	10	10	10	10	10	10	10	10	10	10	10	10	10	10	10	10	10	10	10	10	10	10	10	10	10	10	10	5	10	10	10	10
51	Amblyseius orientalis	NEW	12	12	12	12	12	12	12	12	12	12	12	12	12	12	12	12	12	12	12	12	12	12	12	12	12	12	12	12	12	12	11	12	12	12	11	12	12	12	12	12	3	4	11	12	12	12	12
52	Neoseiulus californicus	NEW	12	12	12	12	12	12	12	12	12	12	12	12	12	12	12	12	12	12	12	12	12	12	12	12	12	12	12	12	12	12	11	12	12	12	11	12	12	12	12	12	4	5	11	12	12	12	12
53	Limulus polyphemus (ancestral)	NC_3057	0	4	4	4	4	0	4	0	0	0	0	0	0	0	4	0	0	0	0	0	4	4	0	0	4	0	7	0	0	0	3	1	0	7	3	4	0	0	0	2	11	11	7	0	1	1	3
[truncated: 6 more columns]
